# Supplementary material for: TRAPPC9-Related Intellectual Developmental Disorder: A Systematic Review and a Novel Case of a Complex Structural Variant
Source: Genes (Basel). 2026 Jun 3;17(6):658. doi: 10.3390/genes17060658 (PMC13299287; doi:10.3390/genes17060658)
Supplement: Supplementary file 1 [file genes-17-00658-s001.zip]

Archive with 2 entries (2 files):
- Supplementary Figure S1. PRISMA 2020 flow diagram of study selection.pdf
- Supplementary Table S1. Studies included in the systematic literature review.xlsx
