# Supplementary material for: TRAPPC9-Related Intellectual Developmental Disorder: A Systematic Review and a Novel Case of a Complex Structural Variant
Source: Genes (Basel). 2026 Jun 3;17(6):658. doi: 10.3390/genes17060658 (PMC13299287; doi:10.3390/genes17060658)
Supplement: Supplementary file 1 [file genes-17-00658-s001.zip › Supplementary Table S1. Studies included in the systematic literature review.xlsx]

## Sheet: Foglio1
	Table S1: Studies included in the systematic literature review
PMID	Title	Authors	Citation	First Author	Journal/Book	Publication Year	Create Date	PMCID	DOI	No. of included patients
20004765	Identification of mutations in TRAPPC9, which encodes the NIK- and IKK-beta-binding protein, in nonsyndromic autosomal-recessive mental retardation	Mir A, Kaufman L, Noor A, Motazacker MM, Jamil T, Azam M, Kahrizi K, Rafiq MA, Weksberg R, Nasr T, Naeem F, Tzschach A, Kuss AW, Ishak GE, Doherty D, Ropers HH, Barkovich AJ, Najmabadi H, Ayub M, Vincent JB.	Am J Hum Genet. 2009 Dec;85(6):909-15. doi: 10.1016/j.ajhg.2009.11.009. PMID: 20004765; PMCID: PMC2790571.	Mir A	Am J Hum Genet.	2009	2009 December 11	PMC2790571	10.1016/j.ajhg.2009.11.009	7
20004763	A Truncating Mutation of TRAPPC9 Is Associated with Autosomal-Recessive Intellectual Disability and Postnatal Microcephaly	Mochida GH, Mahajnah M, Hill AD, Basel-Vanagaite L, Gleason D, Hill RS, Bodell A, Crosier M, Straussberg R, Walsh CA.	Am J Hum Genet. 2009 Dec;85(6):897-902. doi: 10.1016/j.ajhg.2009.10.027. PMID: 20004763; PMCID: PMC2790576.	Mochida GH	Am J Hum Genet.	2009	2009 December 11	PMC2790576	10.1016/j.ajhg.2009.10.027	3
20004764	Combination of Linkage Mapping and Microarray-Expression Analysis Identifies NF-κB Signaling Defect as a Cause of Autosomal-Recessive Mental Retardation	Philippe O, Rio M, Carioux A, Plaza JM, Guigue P, Molinari F, Boddaert N, Bole-Feysot C, Nitschke P, Smahi A, Munnich A, Colleaux L.	Am J Hum Genet. 2009 Dec;85(6):903-8. doi: 10.1016/j.ajhg.2009.11.007. PMID: 20004764; PMCID: PMC2795800.	Philippe O	Am J Hum Genet.	2009	2009 December 11	PMC2795800	10.1016/j.ajhg.2009.11.007	3
20425834	A homozygous deletion of 8q24.3 including the NIBP gene associated with severe developmental delay, dysgenesis of the corpus callosum, and dysmorphic facial features	Koifman A, Feigenbaum A, Bi W, Shaffer LG, Rosenfeld J, Blaser S, Chitayat D.	Am J Med Genet A. 2010 May;152A(5):1268-72. doi: 10.1002/ajmg.a.33319. PMID: 20425834.	Koifman A	Am J Med Genet A.	2010	May 2010		10.1002/ajmg.a.33319	1
21629298	Homozygosity mapping in 64 Syrian consanguineous families with non-specific intellectual disability reveals 11 novel loci and high heterogeneity	Abou Jamra R, Wohlfart S, Zweier M, Uebe S, Priebe L, Ekici A, Giesebrecht S, Abboud A, Al Khateeb MA, Fakher M, Hamdan S, Ismael A, Muhammad S, Nöthen MM, Schumacher J, Reis A.	Eur J Hum Genet. 2011 Nov;19(11):1161-6. doi: 10.1038/ejhg.2011.98. Epub 2011 Jun 1. PMID: 21629298; PMCID: PMC3198153.	Abou Jamra R	Eur J Hum Genet.	2011	2011 June 1	PMC3198153	10.1038/ejhg.2011.98	6
22989526	A homozygous splice site mutation in TRAPPC9 causes intellectual disability and microcephaly	Kakar N, Goebel I, Daud S, Nürnberg G, Agha N, Ahmad A, Nürnberg P, Kubisch C, Ahmad J, Borck G.	Eur J Med Genet. 2012 Dec;55(12):727-31. doi: 10.1016/j.ejmg.2012.08.010. Epub 2012 Aug 30. PMID: 22989526.	Kakar N	Eur J Hum Genet.	2012	2012 December		10.1016/j.ejmg.2012.08.010	4
22549410	TRAPPC9-related autosomal recessive intellectual disability: report of a new mutation and clinical phenotype	Marangi G, Leuzzi V, Manti F, Lattante S, Orteschi D, Pecile V, Neri G, Zollino M.	Eur J Hum Genet. 2013 Feb;21(2):229-32. doi: 10.1038/ejhg.2012.79. Epub 2012 May 2. PMID: 22549410; PMCID: PMC3548258.	Marangi G	Eur J Hum Genet.	2013	2013 May 2	PMC3548258	10.1038/ejhg.2012.79	2
27108886	Whole exome sequencing is necessary to clarify ID/DD cases with de novo copy number variants of uncertain significance: Two proof-of-concept examples	Giorgio E, Ciolfi A, Biamino E, Caputo V, Di Gregorio E, Belligni EF, Calcia A, Gaidolfi E, Bruselles A, Mancini C, Cavalieri S, Molinatto C, Cirillo Silengo M, Ferrero GB, Tartaglia M, Brusco A.	Am J Med Genet A. 2016 Jul;170(7):1772-9. doi: 10.1002/ajmg.a.37649. Epub 2016 Apr 25. PMID: 27108886.	Giorgio E	Am J Med Genet A.	2016	2016 April 25		10.1002/ajmg.a.37649	1
29031008	Identification of a novel homozygous TRAPPC9 gene mutation causing non-syndromic intellectual disability, speech disorder, and secondary microcephaly	Abbasi AA, Blaesius K, Hu H, Latif Z, Picker-Minh S, Khan MN, Farooq S, Khan MA, Kaindl AM.	Am J Med Genet B Neuropsychiatr Genet. 2017 Dec;174(8):839-845. doi: 10.1002/ajmg.b.32602. Epub 2017 Oct 14. PMID: 29031008.	Abbasi AA	Am J Med Genet B Neuropsychiatr Genet.	2017	2017 October 14		10.1002/ajmg.b.32602	6
29187737	The role of CNVs in the etiology of rare autosomal recessive disorders: the example of TRAPPC9-associated intellectual disability	Mortreux J, Busa T, Germain DP, Nadeau G, Puechberty J, Coubes C, Gatinois V, Cacciagli P, Duffourd Y, Pinard JM, Tevissen H, Villard L, Sanlaville D, Philip N, Missirian C.	Eur J Hum Genet. 2018 Jan;26(1):143-148. doi: 10.1038/s41431-017-0018-x. Epub 2017 Nov 29. PMID: 29187737; PMCID: PMC5838970.	Mortreux J	Eur J Hum Genet.	2018	2017 November 29	PMC5838970	10.1038/s41431-017-0018-x	6
29693325	Phenotypes in siblings with homozygous mutations of TRAPPC9 and/or MCPH1 support a bifunctional model of MCPH1	Duerinckx S, Meuwissen M, Perazzolo C, Desmyter L, Pirson I, Abramowicz M.	Mol Genet Genomic Med. 2018 Apr 24;6(4):660–5. doi: 10.1002/mgg3.400. Epub ahead of print. PMID: 29693325; PMCID: PMC6081227.	Duerinckx S	Mol Genet Genomic Med.	2018	2018 April 24	PMC6081227	10.1002/mgg3.400	2
30853973	Novel Compound Heterozygous Mutations in the TRAPPC9 Gene in Two Siblings With Autism and Intellectual Disability	Hnoonual A, Graidist P, Kritsaneepaiboon S, Limprasert P.	Front Genet. 2019 Feb 11;10:61. doi: 10.3389/fgene.2019.00061. PMID: 30853973; PMCID: PMC6396715.	Hnoonual A	Front Genet.	2019	2019 February 11	PMC6396715	10.3389/fgene.2019.00061	2
30842647	Elucidation of the phenotypic spectrum and genetic landscape in primary and secondary microcephaly	Boonsawat P, Joset P, Steindl K, Oneda B, Gogoll L, Azzarello-Burri S, Sheth F, Datar C, Verma IC, Puri RD, Zollino M, Bachmann-Gagescu R, Niedrist D, Papik M, Figueiro-Silva J, Masood R, Zweier M, Kraemer D, Lincoln S, Rodan L; Undiagnosed Diseases Network (UDN); Passemard S, Drunat S, Verloes A, Horn AHC, Sticht H, Steinfeld R, Plecko B, Latal B, Jenni O, Asadollahi R, Rauch A.	Genet Med. 2019 Sep;21(9):2043-2058. doi: 10.1038/s41436-019-0464-7. Epub 2019 Mar 7. PMID: 30842647; PMCID: PMC6752480.	Boonsawat P	Genet Med.	2019	2019 March 7	PMC6752480	10.1038/s41436-019-0464-7	1
32162493	Profound intellectual disability caused by homozygous TRAPPC9 pathogenic variant in a man from Malta	Wilton KM, Gunderson LB, Hasadsri L, Wood CP, Schimmenti LA.	Mol Genet Genomic Med. 2020 May;8(5):e1211. doi: 10.1002/mgg3.1211. Epub 2020 Mar 11. PMID: 32162493; PMCID: PMC7216808.	Wilton KM	Mol Genet Genomic Med.	2020	2020 March 11	PMC7216808	10.1002/mgg3.1211	1
/	A novel homozygous variant in the TRAPPC9 gene causing intellectual disability and autism Spectrum disorder	Engy A. Ashaat, Mona O. El Ruby, Ana Westenberger, Samira Ismail, Christian Beetz, Kapil Kampe, Marina Hovakimyan, Neveen A. Ashaat, Arndt Rolfs, Peter Bauer.	Meta Gene, Volume 26, 2020, 100783, ISSN 2214-5400, https://doi.org/10.1016/j.mgene.2020.100783.	Ashaat EA	Meta Gene	2020	2020 December		10.1016/j.mgene.2020.100783	2
33719327	Two Novel Compound Heterozygous Mutations in the TRAPPC9 Gene Reveal a Connection of Non-syndromic Intellectual Disability and Autism Spectrum Disorder	Krämer J, Beer M, Bode H, Winter B.	Front Genet. 2021 Feb 25;11:972. doi: 10.3389/fgene.2020.00972. PMID: 33719327; PMCID: PMC7947907.	Krämer J	Front Genet.	2020	2021 February 25	PMC7947907	10.3389/fgene.2020.00972	1
33921338	Novel Compound Heterozygous Mutation in TRAPPC9 Gene: The Relevance of Whole Genome Sequencing	Alvarez-Mora MI, Corominas J, Gilissen C, Sanchez A, Madrigal I, Rodriguez-Revenga L.	Genes (Basel). 2021 Apr 12;12(4):557. doi: 10.3390/genes12040557. PMID: 33921338; PMCID: PMC8068822.	Alvarez-Mora MI	Genes (Basel)	2021	2021 April 12	PMC8068822	10.3390/genes12040557	2
33513295	Identification of two novel homozygous nonsense mutations in TRAPPC9 in two unrelated consanguineous families with intellectual Disability from Iran	Yousefipour F, Mozhdehipanah H, Mahjoubi F.	Mol Genet Genomic Med. 2021 Dec;9(12):e1610. doi: 10.1002/mgg3.1610. Epub 2021 Jan 29. PMID: 33513295; PMCID: PMC8683625.	Yousefipour F	Mol Genet Genomic Med.	2021	2021 January +H3829	PMC8683625	10.1002/mgg3.1610	2
34737153	Further insights into the spectrum phenotype of TRAPPC9 and CDK5RAP2 genes, segregating independently in a large Tunisian family with intellectual disability and microcephaly	Ben Ayed I, Bouchaala W, Bouzid A, Feki W, Souissi A, Ben Nsir S, Ben Said M, Sammouda T, Majdoub F, Kharrat I, Kamoun F, Elloumi I, Kamoun H, Tlili A, Masmoudi S, Triki C.	Eur J Med Genet. 2021 Dec;64(12):104373. doi: 10.1016/j.ejmg.2021.104373. Epub 2021 Oct 29. PMID: 34737153.	Ben Ayed I	Eur J Med Genet.	2021	2021 December		10.1016/j.ejmg.2021.104373	2
33710595	Whole exome sequencing revealed novel variants in consanguineous Pakistani families with intellectual disability	Rasool IG, Zahoor MY, Iqbal M, Anjum AA, Ashraf F, Abbas HQ, Baig HMA, Mahmood T, Shehzad W.	Genes Genomics. 2021 May;43(5):503-512. doi: 10.1007/s13258-021-01070-7. Epub 2021 Mar 12. PMID: 33710595.	Rasool IG	Genes Genomics	2021	2021 March 12		10.1007/s13258-021-01070-7	3
35042660	TRAPPC9-CDG: A novel congenital disorder of glycosylation with dysmorphic features and intellectual disability	Radenkovic S, Martinelli D, Zhang Y, Preston GJ, Maiorana A, Terracciano A, Dentici ML, Pisaneschi E, Novelli A, Ranatunga W, Ligezka AN, Ghesquière B, Deyle DR, Kozicz T, Pinto E Vairo F, Witters P, Morava E.	Genet Med. 2022 Apr;24(4):894-904. doi: 10.1016/j.gim.2021.12.012. Epub 2022 Jan 15. PMID: 35042660.	Radenkovic S	Genet Med.	2022	2022 April		10.1016/j.gim.2021.12.012	3
34983975	Biallelic loss of TRAPPC9 function links vesicle trafficking pathway to autosomal recessive intellectual disability	Aslanger AD, Goncu B, Duzenli OF, Yucesan E, Sengenc E, Yesil G.	J Hum Genet. 2022 May;67(5):279-284. doi: 10.1038/s10038-021-01007-8. Epub 2022 Jan 5. PMID: 34983975.	Aslanger AD	J Hum Genet.	2022	2022 January 5		10.1038/s10038-021-01007-8	1
36574751	TRAPPC9-related neurodevelopmental disorder: Report of a homozygous deletion in TRAPPC9 due to paternal uniparental isodisomy	Penon-Portmann M, Hodoglugil U, Arun P W, Yip T, Slavotinek A, Tenney JL.	Am J Med Genet A. 2023 Apr;191(4):1077-1082. doi: 10.1002/ajmg.a.63100. Epub 2022 Dec 27. PMID: 36574751.	Penon-Portmann M	Am J Med Genet A.	2022	2022 December 27		10.1002/ajmg.a.63100	1
35568357	Deciphering the molecular landscape of microcephaly in 87 Indian families by exome sequencing	Masih S, Moirangthem A, Shambhavi A, Rai A, Mandal K, Saxena D, Nilay M, Agrawal N, Srivastava S, Sait H, Phadke SR.	Eur J Med Genet. 2022 Jun;65(6):104520. doi: 10.1016/j.ejmg.2022.104520. Epub 2022 May 12. PMID: 35568357.	Masih S	Eur J Med Genet.	2022	2022 June		10.1016/j.ejmg.2022.104520	1
36348459	A novel homozygous mutation in TRAPPC9 gene causing autosomal recessive non-syndromic intellectual disability	Amin M, Vignal C, Eltaraifee E, Mohammed IN, Hamed AAA, Elseed MA, Babai A, Elbadi I, Mustafa D, Abubaker R, Mustafa M, Drunat S, Elsayed LEO, Ahmed AE, Boespflug-Tanguy O, Dorboz I.	BMC Med Genomics. 2022 Nov 8;15(1):236. doi: 10.1186/s12920-022-01354-1. PMID: 36348459; PMCID: PMC9644490.	Amin M	BMC Med Genomics.	2022	2022 November 8	PMC9644490	10.1186/s12920-022-01354-1	2
36158060	Distinct Autism Spectrum Disorder Phenotype and Hand-Flapping Stereotypes: Two Siblings with Novel Homozygous Mutation in TRAPPC9 Gene and Literature Review	Bolat H, Ünsel-Bolat G, Derin H, Şen A, Ceylaner S.	Mol Syndromol. 2022 Jul;13(4):263-269. doi: 10.1159/000522041. Epub 2022 Mar 9. PMID: 36158060; PMCID: PMC9421696.	Bolat H	Mol Syndromol.	2022	2022 March 9	PMC942169	10.1159/000522041	2
36672789	Whole-Exome Sequencing of Pakistani Consanguineous Families Identified Pathogenic Variants in Genes of Intellectual Disability	Asif M, Anayat M, Tariq F, Noureen T, Din GNU, Becker C, Becker K, Thiele H, Makhdoom EUH, Shaiq PA, Baig SM, Nürnberg P, Hussain MS, Raja GK, Abdullah U.	Genes (Basel). 2022 Dec 23;14(1):48. doi: 10.3390/genes14010048. PMID: 36672789; PMCID: PMC9858807.	Asif M	Genes (Basel)	2022	2022 December 23	PMC9858807	10.3390/genes14010048	2
38058760	TRAPPC9-Related Intellectual Disability: Report of Two New Cases and Review of the Literature	Uctepe E, Yesilyurt A, Esen FN, Tumer S, Mancilar H, Sonmez FM.	Mol Syndromol. 2023 Dec;14(6):485-492. doi: 10.1159/000531439. Epub 2023 Aug 7. PMID: 38058760; PMCID: PMC10697769.	Uctepe E	Mol Syndromol.	2023	2023 August 7	PMC10697769	10.1159/000531439	2
/	Whole Exome Sequencing Reveals Two Novel Homozygous Variants in the TRAPPC9 and PLOD3 Genes Leading to Intellectual Disability and Bone Fragility with Contractures	Abdulkareem AA, Shirah BH Muthaffar OY.	JDR. 2023. Vol. 2(3):32-39. DOI: 10.57197/JDR-2023-0033	Abdulkareem AA	J Disabil Res.	2023	2023 September 15		10.57197/JDR-2023-0033	1
38467738	Expanding the genetic and phenotypic spectrum of TRAPPC9 and MID2-related neurodevelopmental disabilities: report of two novel mutations, 3D-modelling, and molecular docking studies	Kharrat M, Triki C, Ben Isaa A, Bouchaala W, Alila O, Chouchen J, Ghouliya Y, Kamoun F, Tlili A, Fakhfakh F.	J Hum Genet. 2024 Jul;69(7):291-299. doi: 10.1038/s10038-024-01242-9. Epub 2024 Mar 11. PMID: 38467738.	Kharrat M	J Hum Genet.	2024	2024 March 11		10.1038/s10038-024-01242-9	2
39184350	Case Report: Whole exome sequencing identifies compound heterozygous variants in the TRAPPC9 gene in a child with developmental delay	Yu B, Chen J, Yang S, Wang H, Xiao Y, Liu S.	Front Genet. 2024 Aug 9;15:1415194. doi: 10.3389/fgene.2024.1415194. PMID: 39184350; PMCID: PMC11341409.	Yu B	Front Genet.	2024	2024 August 9	PMC11341409	10.3389/fgene.2024.1415194	1
